# Supplementary material for: Reduction of appearance artifacts in wearable on-skin electronics
Source: Sci Adv. 2026 Jul 15;12(29):eaee6417. doi: 10.1126/sciadv.aee6417 (PMC13371933; doi:10.1126/sciadv.aee6417)
Supplement: Supplementary file 2 — Movies S1 to S3 [file sciadv.aee6417_movies_s1_to_s3.zip]

Archive with 3 entries (3 files):
- aee6417_movie_s1.MP4
- aee6417_movie_s2.mp4
- aee6417_movie_s3.mp4
